# Supplementary material for: FPGA-based systolic deconvolution architecture for upsampling
Source: PeerJ Comput Sci. 2022 May 11;8:e973. doi: 10.7717/peerj-cs.973 (PMC9138038; doi:10.7717/peerj-cs.973)
Supplement: Supplemental Information 1 [file peerj-cs-08-973-s001.zip]

Archive with 7 entries (5 files):
- matlabCode/
- matlabCode/fiveby5Code.m
- matlabCode/sevenby7Code.m
- matlabCode/threeby3Code.m
- vivadoCode/
- vivadoCode/decode_4x4.v
- vivadoCode/decode_top.v
