# Supplementary material for: FPGA-based systolic deconvolution architecture for upsampling
Source: PeerJ Comput Sci. 2022 May 11;8:e973. doi: 10.7717/peerj-cs.973 (PMC9138038; doi:10.7717/peerj-cs.973)
Supplement: Supplemental Information 1 [file peerj-cs-08-973-s001.zip › matlabCode/fiveby5Code.m]

%%%%%%%%%   5x5 kernel %%%%%%%

input1=imread('H:\picture\paperUse\bigKernel\cameraman32.bmp');
input1=input1(:,:,1);

k_5_1=[0.32472357,0.49766937,0.7179508,0.36809376,0.37602708;
    0.6708246,0.5465848,0.73040485,0.74279296,0.69488674;
    0.43003333,0.49754766,0.7543376,0.3721336,0.50353473;
    0.62220645,0.20782448,0.7216198,0.31841174,0.33199382;
    0.5266644,0.6538245,0.6767199,0.1349497,0.43830177]; 
bias_1=0.41537583;


k_5_1_f=round(k_5_1*1024);


input5_1=rand(68,68);%64-68 128-132 256-260
i_src=1;
j_src=1;
for j=1:68
   for i=1:68
       input5_1(i,j)=0;     
   end
end

input5_1_m = input5_1;
input5_1_f = input5_1;

for j=3:2:65 %64-65 128-129 256-257
    
   for i=3:2:65
       input5_1_m(i,j)=input1(i_src,j_src);
       i_src=i_src+1;
       
   end
   j_src=j_src+1;
   i_src=1;
end

i_src=1;
j_src=1;

for j=3:2:65 %64-65 128-129 256-257
    
   for i=3:2:65
       input5_1_f(i,j)=input1(i_src,j_src);
       i_src=i_src+1;
       
   end
   j_src=j_src+1;
   i_src=1;
end

result_5m_1=conv2(input5_1_m,k_5_1*0.1,'valid');
result_5m_1_bias=result_5m_1+bias_1;

result_5f_1=conv2(input5_1_f,k_5_1_f,'valid');
result_5f_1_bias=round((result_5f_1+round(bias_1*1024))/1024);

imshow(result_5m_1_bias,[],'border','tight');


gray1 = uint8(result_5f_1_bias);
gray = uint8(result_5m_1_bias);

subplot(2, 1, 1);imhist(gray1),title('vivado');
subplot(2, 1, 2);imhist(gray),title('matlab');

subplot(2, 1, 1);imshow(result_5f_1_bias,[]);
subplot(2, 1, 2);imshow(result_5m_1_bias,[]);

ans1=gray-gray1;
C_1_7=reshape(ans1,1,4096);
C_MSE_1_7 = sum(C_1_7(:).*C_1_7(:))/4096;%sum(C_7).^2/65536;
C_RMSe1_7 =  sqrt(sum((C_1_7).^2)/4096);%sqrt(C_MSE_1_7);
C_PSNR_1_7_c = 20*log10(511/sqrt(C_MSE_1_7));

imwrite(gray,'H:\picture\paperUse\newData\result_5m_11.png');
%%%%%%------------------------- 64 ->  128
input5_2=rand(132,132);%64-68 128-132 256-260
i_src=1;
j_src=1;
for j=1:132
   for i=1:132
       input5_2(i,j)=0;     
   end
end

input5_2_m = input5_2;
input5_2_f = input5_2;

for j=3:2:129 %64-65 128-129 256-257
   for i=3:2:129
       input5_2_f(i,j)=result_5f_1_bias(i_src,j_src);
       i_src=i_src+1;
       
   end
   j_src=j_src+1;
   i_src=1;
end

i_src=1;
j_src=1;

for j=3:2:129 %64-65 128-129 256-257
   for i=3:2:129
       input5_2_m(i,j)=result_5m_1_bias(i_src,j_src);
       i_src=i_src+1;
       
   end
   j_src=j_src+1;
   i_src=1;
end


result_5m_2=conv2(input5_2_m,k_5_1*0.1,'valid');
result_5m_2_bias=result_5m_2+bias_1;

result_5f_2=conv2(input5_2_f,k_5_1_f,'valid');
result_5f_2_bias=round((result_5f_2+round(bias_1*1024))/1024);

imshow(result_5m_1_bias,[],'border','tight');


gray1 = uint8(result_5f_2_bias);
gray = uint8(result_5m_2_bias);

subplot(2, 1, 1);imhist(gray1),title('vivado');
subplot(2, 1, 2);imhist(gray),title('matlab');

subplot(2, 1, 1);imshow(result_5f_2_bias,[]);
subplot(2, 1, 2);imshow(result_5m_2_bias,[]);

ans1=gray-gray1;
C_1_7=reshape(ans1,1,16384);
C_MSE_1_7 = sum(C_1_7(:).*C_1_7(:))/16384;%sum(C_7).^2/65536;
C_RMSe1_7 =  sqrt(sum((C_1_7).^2)/16384);%sqrt(C_MSE_1_7);
C_PSNR_1_7_c = 20*log10(511/sqrt(C_MSE_1_7));


imwrite(gray,'H:\picture\paperUse\newData\result_5m_2.png');

%%%%%%%%----------------------   128 -> 256

input5_3=rand(260,260);%64-68 128-132 256-260
i_src=1;
j_src=1;
for j=1:260
   for i=1:260
       input5_3(i,j)=0;     
   end
end


input5_3_m = input5_3;
input5_3_f = input5_3;

for j=3:2:257 %64-65 128-129 256-257
    
   for i=3:2:257
       input5_3_f(i,j)=result_5f_2_bias(i_src,j_src);
       i_src=i_src+1;
       
   end
   j_src=j_src+1;
   i_src=1;
end

i_src=1;
j_src=1;

for j=3:2:257 %64-65 128-129 256-257
    
   for i=3:2:257
       input5_3_m(i,j)=result_5m_2_bias(i_src,j_src);
       i_src=i_src+1;
       
   end
   j_src=j_src+1;
   i_src=1;
end

result_5m_3=conv2(input5_3_m,k_5_1,'valid');
result_5m_3_bias=result_5m_3+bias_1;

result_5f_3=conv2(input5_3_f,k_5_1_f,'valid');
result_5f_3_bias=round((result_5f_3+round(bias_1*1024))/1024);

imshow(result_5m_1_bias,[],'border','tight');


gray1 = uint8(result_5f_3_bias);
gray = uint8(result_5m_3_bias);

subplot(2, 1, 1);imhist(gray1),title('vivado');
subplot(2, 1, 2);imhist(gray),title('matlab');

subplot(2, 1, 1);imshow(result_5f_3_bias,[]);
subplot(2, 1, 2);imshow(result_5m_3_bias,[]);


ans1=gray-gray1;
C_1_7=reshape(ans1,1,65536);
C_MSE_1_7 = sum(C_1_7(:).*C_1_7(:))/65536;%sum(C_7).^2/65536;
C_RMSe1_7 =  sqrt(sum((C_1_7).^2)/65536);%sqrt(C_MSE_1_7);
C_PSNR_1_7_c = 20*log10(511/sqrt(C_MSE_1_7));
