# Supplementary material for: FPGA-based systolic deconvolution architecture for upsampling
Source: PeerJ Comput Sci. 2022 May 11;8:e973. doi: 10.7717/peerj-cs.973 (PMC9138038; doi:10.7717/peerj-cs.973)
Supplement: Supplemental Information 1 [file peerj-cs-08-973-s001.zip › matlabCode/sevenby7Code.m]

clc;
clear;
pic_src_0=imread('H:\picture\face\305_32.jpg');
pic_src_0_1=pic_src_0(:,:,1);


k_7_1=[0.33051094,0.10673218,0.05013331,0.12861225,0.50127095,0.5246594,0.07500438;
       0.42310557,-0.12748237,0.4353789,0.42978293,0.34391433,-0.38301912,0.1816853;
       0.28788945,0.06225649,0.40983698,-0.46752962,0.23085538,0.09532151,0.21057223;
       0.301026,-0.14912336,0.10052594,-0.07373565,0.44789845,0.35394394,-0.45623922;
       0.31702736,-0.46058732,0.3625885,0.05765626,0.3156168,0.13739912,0.15602818;
       -0.3201534,0.37335616,0.19527644,-0.49341854,0.38085836,0.4791964,0.08726056;
       0.10770901,0.15217789,0.4561706,0.28341985,0.2893898,-0.51527923,0.06207731]; 
   
k_7_2=[0.3330938,0.41524026,0.17674299,0.3882037,0.320235730,0.11810157,0.25461292;
    0.22985801,0.22337542,0.5316171,0.4433579,0.10363182,0.48868066,0.5295713;
    0.43802425,0.48757213,0.05176888,0.35199302,0.3340689,0.41745934,0.4070925;
    0.04061552,0.520719,0.40770584,0.2337705,0.45601314,0.3661271,0.5227249;
    0.24683578,0.46223426,0.34606037,0.52677226,0.1068985,0.0657221,0.06747539;
    0.4579608,0.43500355,0.13553518,0.34246337,0.43974382,0.25248194,0.24043046;
    0.28089997,0.23432288,0.26317424,0.12313879,0.14707908,0.33872637,0.29625517];   


k_7_1_f=round(k_7_1/10*1024);

k_7_2_f=round(k_7_2*1024);


input7_1=rand(70,70); %64-70 128-134 256-262

for j=1:70
   for i=1:70
       input7_1(i,j)=0;     
   end
end
i_src=1;
j_src=1;

input7_1_f = input7_1;
input7_1_m = input7_1;
for i=4:2:67   %64-67 128-131 256-259
    
   for j=4:2:67
       input7_1_f(i,j)=pic_src_0_1(j_src,i_src);
       i_src=i_src+1;       
   end
   j_src=j_src+1;
   i_src=1;
end  

i_src=1;
j_src=1;

for i=4:2:67   %64-67 128-131 256-259
    
   for j=4:2:67
       input7_1_m(i,j)=pic_src_0_1(j_src,i_src);
       i_src=i_src+1;       
   end
   j_src=j_src+1;
   i_src=1;
end  

result_m_1=conv2(input7_1_m,k_7_1/10,'valid');
result_m_1_bias=result_m_1+0.27423435;
result_f_1=conv2(input7_1_f,k_7_1_f,'valid');
result_f_1_bias=round((result_f_1+round(0.27423435*1024))/1024);

gray1 = uint8(result_f_1_bias);
gray = uint8(result_m_1_bias);

subplot(2, 1, 1);imhist(gray1),title('vivado');
subplot(2, 1, 2);imhist(gray),title('matlab');

subplot(2, 1, 1);imshow(result_f_1_bias,[]);
subplot(2, 1, 2);imshow(result_m_1_bias,[]);


imwrite(gray1,'H:\picture\paperUse\newData\result_7f_0.jpg');


%%-------------------  64 ->128 

input7_2=rand(134,134); %64-70 128-134 256-262

for j=1:134
   for i=1:134
       input7_2(i,j)=0;     
   end
end
i_src=1;
j_src=1;

input7_2_f = input7_2;
input7_2_m = input7_2;
for i=4:2:131   %64-67 128-131 256-259
    
   for j=4:2:131
       input7_2_f(i,j)=result_f_1_bias(j_src,i_src);
       i_src=i_src+1;       
   end
   j_src=j_src+1;
   i_src=1;
end  

i_src=1;
j_src=1;

for i=4:2:131   %64-67 128-131 256-259
    
   for j=4:2:131
       input7_2_m(i,j)=result_m_1_bias(j_src,i_src);
       i_src=i_src+1;       
   end
   j_src=j_src+1;
   i_src=1;
end  

result_m_2=conv2(input7_2_m,k_7_2,'valid');
result_m_2_bias=result_m_2+0.19127336;
result_f_2=conv2(input7_2_f,k_7_2_f,'valid');
result_f_2_bias=round((result_f_2+round(0.19127336*1024))/1024);

gray1_1 = uint8(result_f_2_bias);
gray_1 = uint8(result_m_2_bias);

subplot(2, 1, 1);imhist(gray1_1),title('vivado');
subplot(2, 1, 2);imhist(gray_1),title('matlab');

subplot(2, 1, 1);imshow(result_f_2_bias,[]),title('vivado');
subplot(2, 1, 2);imshow(result_m_2_bias,[]),title('matlab');

pic=imread('H:\picture\paperUse\newData\result_7f_2.jpg');
pic_src=pic(:,:,1);


%%-------------------  128 ->256

input7_3=rand(262,262); %64-70 128-134 256-262

for j=1:262
   for i=1:262
       input7_3(i,j)=0;     
   end
end
i_src=1;
j_src=1;

input7_3_f = input7_3;
input7_3_m = input7_3;
for i=4:2:259   %64-67 128-131 256-259
    
   for j=4:2:259
       input7_3_f(i,j)=gray1_1(j_src,i_src);
       i_src=i_src+1;       
   end
   j_src=j_src+1;
   i_src=1;
end  

i_src=1;
j_src=1;

for i=4:2:259   %64-67 128-131 256-259
    
   for j=4:2:259
       input7_3_m(i,j)=result_m_2_bias(j_src,i_src);
       i_src=i_src+1;       
   end
   j_src=j_src+1;
   i_src=1;
end  

result_m_3=conv2(input7_3_m,k_7_2,'valid');
result_m_3_bias=result_m_3+0.02063343;
result_f_3=conv2(input7_3_f,k_7_2_f,'valid');
result_f_3_bias=round((result_f_3+round(0.02063343*1024))/1024);

gray1_2 = uint8(result_f_3_bias);
gray_2 = uint8(result_m_3_bias);

subplot(2, 1, 1);imhist(gray1_2),title('vivado');
subplot(2, 1, 2);imhist(gray_2),title('matlab');

subplot(2, 1, 1);imshow(result_f_3_bias,[]),title('vivado');
subplot(2, 1, 2);imshow(result_m_3_bias,[]),title('matlab');


ans1=gray_2-gray1_2;
C_1_7=reshape(ans1,1,65536);
C_MSE_1_7 = sum(C_1_7(:).*C_1_7(:))/65536;%sum(C_7).^2/65536;
C_RMSe1_7 =  sqrt(sum((C_1_7).^2)/65536);%sqrt(C_MSE_1_7);
C_PSNR_1_7_c = 20*log10(511/sqrt(C_MSE_1_7));
