# Supplementary material for: FPGA-based systolic deconvolution architecture for upsampling
Source: PeerJ Comput Sci. 2022 May 11;8:e973. doi: 10.7717/peerj-cs.973 (PMC9138038; doi:10.7717/peerj-cs.973)
Supplement: Supplemental Information 1 [file peerj-cs-08-973-s001.zip › matlabCode/threeby3Code.m]

clc;
clear;
pic_src_0=imread('H:\picture\face\randomImage32.bmp');
pic_src_0_1=pic_src_0(:,:,1);

kernal1=[-0.3081858 -0.10534405 0.64513654; 
          0.60798633 0.31159636  0.3837524;
          0.7219356 0.377903 0.13250548];    
      
kernel1_f = [-316 -108 661;
            623 319 393;
            739 387 136];      
      
kernal3=[-0.64444816 -0.06277101 0.17268254; 
          -0.4636364 -0.14195922  0.13072383;
          -0.53896284 -0.49845114 -0.29156035]; 

      
kernel3_f = [-660 -64 177;
            -475 -145 133;
            -551 -510 -299];       
 
%%%  ´´½¨extend image%%%%
input_ju=rand(66,66);
i_src=1;
j_src=1;
for j=1:66
   for i=1:66
       input_ju(i,j)=0;     
   end
end
for j=3:2:66
    
   for i=3:2:66
       input_ju(i,j)=pic_src_0_1(i_src,j_src);
       i_src=i_src+1;
       
   end
   j_src=j_src+1;
   i_src=1;
end


res_m_0=conv2(input_ju,kernal1,'valid');
res_m_0_bias=res_m_0+0.2591923;

res_f_0=conv2(input_ju,kernel1_f,'valid');
res_f_0_bias=round((res_f_0+265)/1024);


gray1 = uint8(res_f_0_bias);
gray  = uint8(res_m_0_bias);


subplot(2, 1, 1);imhist(gray1),title('vivado');
subplot(2, 1, 2);imhist(gray),title('matlab');

gray = uint8(res_m_0_bias);
imwrite(gray1,'H:\picture\face\result_f_0.jpg');
      


%%%%%%%--------------- 64 -> 128

pic_src_1_f=imread('H:\picture\face\result_f_0.jpg');
pic_src_1_f_1=pic_src_1_f(:,:,1);

pic_src_1_m=imread('H:\picture\face\result_m_0.jpg');
pic_src_1_m_1=pic_src_1_m(:,:,1);
%%%  ´´½¨extend image%%%%
input_ju_1=rand(130,130);
i_src=1;
j_src=1;
for j=1:130
   for i=1:130
       input_ju_1(i,j)=0;     
   end
end

input_ju_1_m=input_ju_1;
input_ju_1_f=input_ju_1;


for j=3:2:130
    
   for i=3:2:130
       input_ju_1_m(i,j)=res_m_0_bias(i_src,j_src);
       i_src=i_src+1;
       
   end
   j_src=j_src+1;
   i_src=1;
end
i_src=1;
j_src=1;
for j=3:2:130
    
   for i=3:2:130
       input_ju_1_f(i,j)=res_f_0_bias(i_src,j_src);
       i_src=i_src+1;
       
   end
   j_src=j_src+1;
   i_src=1;
end

res_m_1=conv2(input_ju_1_m,kernal1,'valid');
res_m_1_bias=res_m_1+0.2591923;

res_f_1=conv2(input_ju_1_f,kernel1_f,'valid');
res_f_1_bias=round((res_f_1+265)/1024);

gray1 = uint8(res_f_1_bias);
gray = uint8(res_m_1_bias);

subplot(2, 1, 1);imhist(gray1),title('vivado');
subplot(2, 1, 2);imhist(gray),title('matlab');

dec = gray1-gray;

imwrite(gray,'H:\picture\face\result_m_1.jpg');


%%%%%%----------------------  128 ->256

%%%  ´´½¨extend image%%%%
input_ju_2=rand(258,258);
i_src=1;
j_src=1;
for j=1:258
   for i=1:258
       input_ju_2(i,j)=0;     
   end
end

input_ju_2_m=input_ju_2;
input_ju_2_f=input_ju_2;


for j=3:2:258
    
   for i=3:2:258
       input_ju_2_m(i,j)=res_m_1_bias(i_src,j_src);
       i_src=i_src+1;
       
   end
   j_src=j_src+1;
   i_src=1;
end

i_src=1;
j_src=1;

for j=3:2:258
    
   for i=3:2:258
       input_ju_2_f(i,j)=res_f_1_bias(i_src,j_src);
       i_src=i_src+1;
       
   end
   j_src=j_src+1;
   i_src=1;
end

res_m_2=conv2(input_ju_2_m,kernal1,'valid');
res_m_2_bias=res_m_2+0.13338913;

res_f_2=conv2(input_ju_2_f,kernel1_f,'valid');
res_f_2_bias=round((res_f_2+137)/1024);

gray1 = uint8(res_f_2_bias);
gray = uint8(res_m_2_bias);

subplot(2, 1, 1);imhist(gray1),title('vivado');
subplot(2, 1, 2);imhist(gray),title('matlab');

dec = gray1-gray;

imwrite(gray1,'H:\picture\face\result_f_2.jpg');

ans1=gray-gray1;
C_1_7=reshape(ans1,1,65536);
C_MSE_1_7 = sum(C_1_7(:).*C_1_7(:))/65536;%sum(C_7).^2/65536;
C_RMSe1_7 =  sqrt(sum((C_1_7).^2)/65536);%sqrt(C_MSE_1_7);
C_PSNR_1_7_c = 20*log10(511/sqrt(C_MSE_1_7));
