# Supplementary material for: FPGA-based systolic deconvolution architecture for upsampling
Source: PeerJ Comput Sci. 2022 May 11;8:e973. doi: 10.7717/peerj-cs.973 (PMC9138038; doi:10.7717/peerj-cs.973)
Supplement: Supplemental Information 3 — The histogram of the images obtained from Matlab and FPGA for realistic comparison [file peerj-cs-08-973-s003.zip]

Archive with 33 entries (30 files):
- 3by3kernel/
- 3by3kernel/hist128-256-3.png
- 3by3kernel/hist32-64-3.png
- 3by3kernel/hist64-128-3.png
- 3by3kernel/randomImage32.bmp
- 3by3kernel/result_f_0.jpg
- 3by3kernel/result_f_1.jpg
- 3by3kernel/result_f_2.jpg
- 3by3kernel/result_m_0.jpg
- 3by3kernel/result_m_1.jpg
- 3by3kernel/result_m_2.jpg
- 5by5kernel/
- 5by5kernel/cameraman32.bmp
- 5by5kernel/hist128-256-5.png
- 5by5kernel/hist32-64-5.png
- 5by5kernel/hist64-128-5.png
- 5by5kernel/result_5f_11.png
- 5by5kernel/result_5f_2.png
- 5by5kernel/result_5f_3.png
- 5by5kernel/result_5m_11.png
- 5by5kernel/result_5m_2.png
- 5by5kernel/result_5m_3.png
- 7by7kernel/
- 7by7kernel/305_32.jpg
- 7by7kernel/hist128-256-7.png
- 7by7kernel/hist32-64-7.png
- 7by7kernel/hist64-128-7.png
- 7by7kernel/result_7f_1.jpg
- 7by7kernel/result_7f_2.jpg
- 7by7kernel/result_7f_3.jpg
- 7by7kernel/result_7m_1.jpg
- 7by7kernel/result_7m_2.jpg
- 7by7kernel/result_7m_3.jpg
